# Supplementary material for: “It’s All Just Marketing”, a Qualitative Analysis of Consumer Perceptions and Understandings of Nutrition Content and Health Claims in New Zealand
Source: Int J Environ Res Public Health. 2022 Mar 16;19(6):3510. doi: 10.3390/ijerph19063510 (PMC8949035; doi:10.3390/ijerph19063510)
Supplement: Supplementary file 1 [file ijerph-19-03510-s001.zip]

Archive with 1 entries (1 files):
- ijerph-1613771-supplementary.pdf
